# Supplementary material for: Transcriptome and Metabolome Analyses of the Salt Stress Response Mechanism in Lonicera caerulea
Source: Biology (Basel). 2025 May 31;14(6):641. doi: 10.3390/biology14060641 (PMC12189683; doi:10.3390/biology14060641)
Supplement: Supplementary file 1 [file biology-14-00641-s001.zip › Table S1.xlsx]

## Sheet: Sheet1
Supplementary Table S1: The primer sequences used in real-time RT-PCR.
Gene	GenBank Accession number	Forward primers (5'-3')	Reverse primers (5'-3')
LcTUB1	MT344114	GTCTGTGCCGAACACGGC	CAGTATAATGGCCTTTAGC
LcACT1	MT344113	CGTCGTTTGTGACAATGG	GGTCCCACACATGACCC
Unigene_002872	OR887655	CTGTGTGGTCACCTCTTTTG	GAATCCAAAACCATGTTG
Unigene_006964	OR887656	GAAGAGTGCCAGTATGG	CCTTTACCAAGCTTTTG
Unigene_009130	OR887657	CTACCCCATGCAGTCCTG	CTCCCCAAATAGAGTGC
Unigene_012269	OR887658	CTCGGCTTCTTCTTATGAAAC	CATGCTGGCAATAACTTTC
Unigene_015249	OR887659	CAAATTCGGCCATGGTTG	GACGAGTTCCATAGATTC
Unigene_020376	OR887660	GTTCATGTGCATGGCGTG	CTGCTGTGGACTTCACG
Unigene_020969	OR887661	CACAATCTTCCTTCAAC	GAATCTCTTATCTCCGCCGC
